# Supplementary material for: Genetic Diagnosis of Retinoblastoma Using Aqueous Humour—Findings from an Extended Cohort
Source: Cancers (Basel). 2024 Apr 19;16(8):1565. doi: 10.3390/cancers16081565 (PMC11049382; doi:10.3390/cancers16081565)
Supplement: Supplementary file 1 [file cancers-16-01565-s001.zip]

Archive with 2 entries (2 files):
- cancers-2920790-supplementary Figure S1 - AG edit.pdf
- cancers-2920790-supplementary Table S1 - AG editb.xlsx
