# Supplementary material for: Genetic Diagnosis of Retinoblastoma Using Aqueous Humour—Findings from an Extended Cohort
Source: Cancers (Basel). 2024 Apr 19;16(8):1565. doi: 10.3390/cancers16081565 (PMC11049382; doi:10.3390/cancers16081565)
Supplement: Supplementary file 1 [file cancers-16-01565-s001.zip › cancers-2920790-supplementary Table S1 - AG editb.xlsx]

## Sheet: Supp Table S1
					Table S1. Technical details of cfDNA quantification and RB1 pathogenic variant detection in AH samples. Cell-free DNA concentrations are normalised to a standard AVB elution volume of 70µl. B= Bilateral. U = Unilateral. OS = left eye; OD = right eye. CNA = QIAamp Circulating Nucleic Acid Kit, ME = QIAamp MinElute Virus Kit, IVC = Intravenous chemotherapy, IAC = Intra-arterial chemotherapy, IViC =…
Patient ID	Gerrish et al 2019 ID	Laterality	Sample Type	Grade At Diagnosis	Chenmotherapy Cycles Total (IVC / IAC / IViC)	AH Volume	cfDNA Extraction Method	Quantification Method	Normalised Concentration (ng/µl)	cfDNA Input (ng)	Library Enrichment Method	Reads (M)	RB1 Mutation	gDNA	cfDNA	tDNA
														Result (SNV Allele %)	Result (SNV Allele %)	Result (SNV Allele %)
P1		U	PE	E	None	80	CNA	Q HS	2.071	111.5	HC	2.38	LOH		LOH	LOH
													RB1 Ex2-27 Del		RB1 Ex3-27 Del	RB1 Ex3-27 Del
P2		U	PE	E	None	50	CNA	Q HS	6.017	324	HC	3.03	RB1 c.1961-1G>A		4/399 (99%)	20/259 (93%)
													LOH		LOH	LOH
P3		U	PE	E	None	30	CNA	Q HS	2.21	119	HC	2.2	RB1 c.1654 C>T p.Arg552*		5/396 (99%)	31/330 (91%)
													LOH		LOH	LOH
P4	E7	U	PE	E	None	150	ME	Q BR	278.857	1220	HC	2.16	RB1 c.1496_97dupGC p.Arg500Alafs*20 (g mosaic)	186/21 (10%)	8/476 (98%)	7/112 (94%)
													LOH		LOH	LOH
P5		U	PE	E	None	80	ME	Q BR	85.714	500	HC	2.06	RB1 c.763C>T p.Arg255*		360/297 (45%)	212/157 (43%)
													RB1 c.1072C>T p.Arg358*		217/197 (48%)	135/123 (48%)
P6	E4	U	PE	E	None	160	ME	Q BR	450.286	1970	HC	3.59	RB1 c.763C>T p.Arg255*		74/498 (87%)	21/316 (94%)
													LOH		LOH	LOH
P7		U	PE	E	None	25	ME	TS	0	0	HC	0.007	Unknown (Failed Clinical Diagnostic Testing)	Not Tested	None Detected	Not Tested
P8		U	PE	D	None	100	ME	TS	0.00571	0.25	HC	0.18	RB1 DEL		RB1 DEL
													RB1 Ex18-27 DEL		RB1 Ex 18-27 DEL
P9		U	PE	E	None	25	ME	TS	0	0	HC	0.0004	RB1 c.1979_1991del13 p.Leu660Hisfs*13 (g mosaic)	Not Tested	None Detected
													LOH
P10		B	PE	D	None	90	ME	TS	0	0	SC	0.64	RB1 Ex3 DEL (g)	RB1 Ex3 DEL	RB1 Ex3 DEL	RB1 Ex3 DEL
													RB1 c.1333C>T p.Arg445* ǂ		15/13 (46%)	28/8 (22%)
P11		B	PE - OS	E	None	100	ME	TS	0.032	0.98	SC	1.5	RB1 c.1654C>T p.Arg552* (g)	54/45 (46%)	44/62 (59%)	Not Tested
													RB1 c.751C>T p.Arg251* ǂ		72/68 (49%)
P11			Tx - OD	D	12 ( 6 / 0 / 6 )	120	CNA	TS	0.0695	3.74	SC	1.95	RB1 c.1654C>T p.Arg552* (g)	146/117 (45%)	125/120 (49%)	NA
													Unknown		Not Detected
P12		B	PE - OS	E	None	15	ME	TS	0.0446	1.365	SC	1.3	RB1 c.2790-1_90delGA (g)	63/70 (53%)	2/78 (98%)	Not Tested
													LOH ǂ		LOH
			Tx - OD	D	11 ( 6 / 2 / 3 )	100	CNA	TS	0.007698	0.4145	SC	1.1	RB1 c.2790-1_90delGA (g)	125/109 (47%)	32/22 (41%)	NA
													RB1 c.1666C>T p.Arg556* ǂ		56/29 (34%)
P13		U	PE	E	None	65	ME	TS	0.043	0.98	SC	1.3	RB1 c.1363C>T p.Arg455* (g mosaic)	72/2 (2.7%)	0/85 (100%)	0/74 (100%)
													LOH		LOH	LOH
													RB1 Ex 1 x 3		Not Detected	Not Detected
P14	E5	U	PE	D	None	140	ME	TS	0.3486	9.15	SC	3	RB1 c.1251_52delAA		36/276 (88%)	4/200 (98%)
													LOH		LOH	LOH
P15	E3	U	PE	D	None	140	ME	TS	0.112	3.4405	SC	2.1	RB1 c.1959dupA		25/119 (87%)	26/83 (76%)
													LOH		LOH	LOH
P16	E6	U	PE	E	None	100	ME	TS	0.1	3.073	SC	1.5	RB1 Ex1-17 DEL		RB1 Ex1-17 DEL	RB1 Ex1-17 DEL
													RB1 Ex25-27 DEL		RB1 Ex24-27 DEL	RB1 Ex25-27 DEL
P17		B	PE	D	None	150	ME	Q HS	2.0686	36.2	SC	3.6	LOH		LOH	Not Tested
													RB1 Ex 22-23 DEL (g mosaic)	Not Detected	RB1 Ex22-23 DEL
P18	E1	U	PE	E	None	150	ME	Q HS	2.4229	74.2	SC	1.9	RB1 c.1363C>T p.Arg455*		11/115 (91%)	12/37 (76%)
													LOH		LOH	LOH
P19		U	PE	E	None	200	ME	Q BR	172.857	2420	SC	8.3	RB1 c.1597G>T p.Glu533*		15/1575 (99%)	Not Tested
													LOH		LOH
P20	E2	U	PE	E	None	140	ME	Q BR	260.571	1140	SC	3.5	RB1 c.751C>T p.Arg251*		2/208 (99%)	12/119 (91%)
													LOH		LOH	LOH
P21		B	PE	E	None	40	ME	Q HS	4.857	100	SC	1.4	RB1 c.958C>T p.Arg320* (g)	199/183 (48%)	1/182 (99%)	Not Tested
													LOH ǂ		LOH
P22	E9	U	PE	D	None	NA	ME	Q HS	0.0669	2.925	SC	2.2	RB1 c.958C>T p.Arg320*		83/60 (42%)	71/53 (43%)
													RB1 c.1981C>T p.Arg661Trp		84/74 (47%)	57/48 (46%)
P23	E10	U	PE	D	None	NA	ME	Q HS	0.7886	34.5	SC	3.6	RB1 c.147delT		232/187 (45%)	88/69 (44%)
													RB1 c.1330C>T p.Gln444*		208/162 (44%)	79/78 (50%)
P24		U	PE	E	None	80	CNA	Q HS	15.714	1000	SC	0.8	RB1 c.503_539+3dup		34/13 (28%)	Not Tested
													RB1 c.1498+4 A>G		120/83 (41%)
P25		B	PE	D	None	75	ME	Q HS	6.274	274.5	SC	1.8	RB1 c.763C>T p.Arg255* (g)	215/184 (46%)	2/296 (99%)
													LOH ǂ		LOH
P26		U	PE	D	None	70	CNA	Q HS	22.629	1440	SC	0.9	RB1 c.1072C>T p.Arg358*		0/91 (100%)
													LOH		LOH
P27		U	PE	E	None	85	ME	Q HS	26.4	168	SC	0.85	RB1 c.1030C>T p.Gln344*		1/93 (99%)
													LOH		LOH
P28		U	SE	D	6 ( 6 / 0 / 0 )	100	ME	TS	0	0	HC	0.01	RB1 DEL	Not Tested	None Detected	Not Tested
													RB1 DEL
P29		B	SE	D	6 ( 6 / 0 / 0 )	90	ME	TS	0	0	HC	0.001	RB1 Ex12 DEL (g)	Not Tested	None Detected
													Unknown
P30		B	SE	E	N/A	80	ME	TS	0	0	HC	0.0009	RB1 c.437dupA (g mosaic)	Not Tested	None Detected
													Unknown
P31		B	SE	D	8 ( 6 / 2 / 0 )	80	ME	TS	0.012	0.7	HC	0.44	RB1 c.1333C>T p.Arg445* (g)	116/92 (44%)	7/49 (88%)
													LOH ǂ		LOH
P32	E8	U	SE	D	6 ( 6 / 0 / 0 )	NA	ME	Q HS	0.338	14.775	SC	2.7	RB1 c.1072C>T p.Arg358* (g ǂ)	111/29 (21%)	1/248 (99%)	3/112 (97%)
													LOH		LOH	LOH
P33		B	SE	E	2 ( 2 / 0 / 0 )	170	ME	TS	0	0	SC	0.03	RB1 c.2520+1 G>T (g)	Not Tested	None Detected	Not Tested
													Unknown
P34		B	SE	E	5 ( 5 / 0 / 0 )	80	CNA	TS	0	0	SC	0.07	RB1 c.1072C>T p.Arg358* (g)	Not Tested	None Detected
													Unknown
P35		U	Dx1+	D	1 ( 0 / 1 / 0)	135	CNA	TS	0.0182	0.91	HC	0.65	RB1 c.301delG ǂ		3/57 (95%)	NA
													LOH ǂ		LOH
P36		U	Dx1+	D	1 ( 1 / 0 / 0 )	140	CNA	TS	0.74	37	HC	1	RB1 DEL ǂ		RB1 DEL
													RB1 DEL ǂ		RB1 DEL
P37		U	Dx1+	C	1 ( 1 / 0 / 0 )	70	CNA	Q HS	1.012	54.5	HC	1.26	LOH ǂ		LOH
													Unknown		Not Detected
P38		U	Dx1+	C	1 ( 0 / 1 / 0)	140	CNA	TS	0.0873	4.7	HC	2.1	c.2359C>T p.Arg787* ǂ		4/404 (99%)
													LOH ǂ		LOH
P39		U	Dx1+	C	1 ( 1 / 0 / 0 )	160	CNA	TS	0.582	27.15	HC	3.9	RB1 DEL ǂ		RB1 DEL
													RB1 DEL ǂ		RB1 DEL
P40		U	Dx1+	D	1 ( 1 / 0 / 0 )	140	CNA	TS	0.851	39.7	HC	4.5	c.1333C>T Arg445*		336/380 (53%)
													c.1654 Arg552* ǂ		591/397 (40%)
P41		U	Dx1+	C	1 ( 0 / 1 / 0)	140	CNA	TS	0.182	9.1	HC	1.1	LOH ǂ		LOH
													RB1 Ex24-27 DEL ǂ		RB1 Ex24-27 DEL
P42		U	Dx1+	D	3 ( 0 / 3 / 0)	140	CNA	TS	0.006695	0.3605	HC	0.03	Unknown	Not Tested	Not Detected
													Unknown
P43		U	DX1+	D	3 ( 3 / 0 / 0 )	90	CNA	TS	0	0	HC	0.004	Unknown	Not Tested	Not Detected
													Unknown
P44		B	Dx1+	D	3 ( 0 / 3 / 0)	140	CNA	TS	0.0009	0.045	HC	0.01	RB1 c.1047C>T p.Asp349Asp (g VUS)	207/185 (47%)	Not Detected
													Unknown
P45		U	Dx1+	E	1 ( 0 / 1 / 0)	90	CNA	TS	0.319	15.95	HC	2.8	RB1 c.1215+1G>A ǂ		1/362 (99%)
													LOH ǂ		LOH
			Tx		3 ( 0 / 3 / 0)	140	CNA	TS	0.0158	0.85	HC	0.76	RB1 c.1215+1G>A		4/63 (94%)
													LOH		LOH
P46		U	Dx1+	E	2 ( 0 / 2 / 0)	100	CNA	Q HS	1.32	66	HC	1.9	RB1 DEL ǂ		RB1 DEL
													RB1 Ex3-27 DEL ǂ		RB1 Ex3-27 DEL
			Tx		5 ( 0 / 4 / 1)	140	CNA	TS	0.136	6.8	HC	2.6	RB1 DEL ǂ		RB1 DEL
													RB1 Ex3-27 DEL ǂ		RB1 Ex3-27 DEL
P47		U	Dx1+	C	2 ( 2 / 0 / 0 )	110	CNA	TS	0.418	20.9	HC	2.1	Chr13 DEL (5' RB1) (g mosaic)	Chr13 DEL (5' RB1) mosaic	Chr13 DEL (5' RB1)
													RB1 c.1726_1729del p.Ser576Argfs*34 ǂ		186/127 (41%)
			Tx		3 ( 3 / 0 / 0 )	120	CNA	TS	0.00112	0.056	HC	0.07	Chr13 DEL (5' RB1) (g mosaic)	Chr13 DEL (5' RB1) mosaic	Not Detected
													RB1 c.1726_1729del p.Ser576Argfs*34
P48		U	Dx1+	D	2 ( 2 / 0 / 0 )	120	CNA	TS	0.114	6.15	HC	2	RB1 c.1654 C>T Arg552* ǂ		8/396 (98%)
													LOH ǂ		LOH
			Tx		4 ( 4 / 0 / 0 )	100	CNA	TS	0.000464	0.025	HC	0.17	RB1 c.1654C>T Arg552*		0/10 (100%)
													LOH		LOH
P49		U	Tx	D	6 ( 6 / 0 / 0 )	120	CNA	TS	0.255	13.75	HC	2.9	RB1 c.1388C>A p.Ser463*		4/245 (98%)
													LOH		LOH
P50		U	Tx	D	2 ( 0 / 2 / 0)	140	CNA	Q HS	1.189	64	HC	2.4	RB1 c.958C>T p.Arg320* ǂ		281/273 (49%)
													RB1 c.1633G>T p.Glu545* ǂ		279/252 (47%)
P51		B	Tx	D	6 ( 6 / 0 / 0 )	160	CNA	TS	0.00539	0.29	HC	0.46	RB1 c.2211+5G>A (g mosaic) ǂ	575/11 (1.8%)	3/70 (96%)
													LOH ǂ		LOH
P52		U	Tx	D	4 ( 0 / 4 / 0)	180	CNA	TS	0.00186	0.1	HC	0.43	RB1 c.751C>T p.Arg251* ǂ		18/23 (56%)
													RB1 c.2359C>T p.Arg787* (g)	716/316 (31%)	32/15 (32%)
P53		U	Tx	D	9 ( 6 / 3 / 0 )	140	CNA	TS	0	0	HC	0.005	Unknown	Not Tested	Not Detected
													Unknown
P54		U	Tx	D	2 ( 0 / 2 / 0)	130	CNA	TS	0.00351	0.164	HC	0.08	RB1 Ex3-4 DEL ǂ		RB1 Ex3-4 DEL
													RB1 Ex3-4 DEL ǂ		RB1 Ex3-4 DEL
P55		U	Tx	E	3 ( 3 / 0 / 0 )	140	CNA	TS	0.00464	0.2165	HC	2e-05	Unknown	Not Tested	Not Detected
													Unknown
P56		U	Tx	E	7 ( 6 / 0 / 1)	120	CNA	TS	0.00857	0.4	HC	0.22	Unknown		Not Detected
													Unknown
P57		U	Tx	D	1 ( 0 / 1 / 0)	180	CNA	TS	0.00282	0.1315	HC	0.07	RB1 c.958C>T p.Arg320* ǂ	Not Tested	0/5 (100%) Δ
													Unknown		Not Detected
P58		B	Tx	D	11 ( 10 / 0 / 1 )	75	CNA	TS	0.002	0.1	SC	0.37	RB1 c.1666C>T p.Arg556* (g)	136/139 (51%)	4/16 (80%)
													Unknown		Not Detected
P59		U	Tx	D	5 ( 4 / 0 / 1)	125	CNA	TS	0	0	SC	0.02	Unknown	Not Tested	Not Detected
													Unknown
P60		U	Tx	D	8 ( 6 / 0 / 2 )	80	CNA	TS	0	0	SC	0.08	RB1 c.1399C>T p.Arg467* ǂ		3/5 (63%) Δ
													Unknown		Not Detected
P61	IViC 1	B	Tx - OS	E	7 ( 6 / 0 / 1 )	140	CNA	TS	0.156	8.4	SC	3.3	RB1 c.1666C>T p.Arg556* (g)	193/132 (41%)	10/429 (98%)
													LOH ǂ		LOH
			Tx - OD	E	6 ( 6 / 0 / 0 )	130	CNA	TS	0	0	SC	0.1	RB1 c.1666C>T p.Arg556* (g)	193/132 (41%)	5/2 (29%) Δ
													Unknown		Not Detected
P62	IViC 2	U	Tx	D	3 ( 0 / 2 / 1)	90	CNA	TS	0.0494	2.66	SC	1.68	RB1 c.1078dupA p.Ser360Lysfs*2 ǂ		11/137 (93%)
													LOH ǂ		LOH
P63		U	Tx	D	7 ( 6 / 0 / 1 )	110	CNA	TS	0.00169	0.091	SC	0.4	Unknown	Not Tested	Not Detected
													Unknown		Not Detected
P64		U	Tx	C	2 ( 0 / 2 / 0)	130	CNA	TS	0	0	SC	0.13	RB1 c.380+1G>T (g mosaic)	183/25 (12%)	0/8 (100%) Δ
													Unknown		Not Detected
P65		B	Tx	D	9 ( 6 / 3 / 0 )	60	CNA	TS	0	0	SC	0.06	RB1 c.958C>T p.Arg320* (g)	147/125 (46%)	Not Detected
													Unknown
P66		B	Tx	D	10 ( 6 / 3 / 1 )	60	CNA	TS	0.00445	0.2225	SC	0.77	RB1 DEL (g)	Not Tested	RB1 DEL
													Unknown		Not Detected
P67		B	Tx	D	6 ( 6 / 0 / 0 )	170	CNA	TS	0.000396	0.0213	SC	0.16	RB1 c.625G>T p. Arg209* (g)	149/164 (48%)	0/2 (100%) Δ
													Unknown		Not Detected
P68		B	Tx	D	2 ( 2 / 0 / 0 )	120	CNA	TS	0.00128	0.064	SC	0.48	RB1 c.1498+1G>A (g)	275/273 (50%)	9/4 (31%) Δ
													Unknown		Not Detected
